# Supplementary material for: A Machine Learning Model for Predicting Hospitalization in Patients with Respiratory Symptoms during the COVID-19 Pandemic
Source: J Clin Med. 2022 Aug 5;11(15):4574. doi: 10.3390/jcm11154574 (PMC9369854; doi:10.3390/jcm11154574)
Supplement: Supplementary file 1 [file jcm-11-04574-s001.zip]

Archive with 1 entries (1 files):
- jcm-1829514-supplementary.pdf
